# Supplementary material for: Solitary vaginal paraganglioma with mature sacrococcygeal teratoma: a rare case report
Source: BMC Endocr Disord. 2021 Jul 7;21:145. doi: 10.1186/s12902-021-00806-6 (PMC8262043; doi:10.1186/s12902-021-00806-6)
Supplement: Supplementary file 1 — Additional file 1. [file 12902_2021_806_MOESM1_ESM.xlsx]

## Sheet: Sheet1
ALK	ENG	IDH2	MERTK	SDHC	EPAS1
ATRX	FGFR1	KIF1B	MET	SDHD
BRAF	FH	KMT2C	NF1	SMAD4
CDKN1B	H3F3A	KMT2D	RET	TERT
CDKN2A	NRAS	MAX	SDHA	TMEM127
EGLN1/PHD2	HRAS	MDH2	SDHAF2	TP53
EGLN2/PHD1	IDH1	MEN1	SDHB	VHL
